# Supplementary material for: Standardized genome-wide function prediction enables comparative functional genomics: a new application area for Gene Ontologies in plants
Source: Gigascience. 2022 Apr 15;11:giac023. doi: 10.1093/gigascience/giac023 (PMC9012101; doi:10.1093/gigascience/giac023)
Supplement: giac023_Supplemental_Figures_and_Tables [file giac023_supplemental_figures_and_tables.zip]

Archive with 13 entries (10 files):
- Supplemental/
- Supplemental/TableS1.pdf
- __MACOSX/
- __MACOSX/Supplemental/
- __MACOSX/Supplemental/._TableS1.pdf
- Supplemental/TableS2.pdf
- __MACOSX/Supplemental/._TableS2.pdf
- Supplemental/FigureS2.pdf
- __MACOSX/Supplemental/._FigureS2.pdf
- Supplemental/FigureS3.pdf
- __MACOSX/Supplemental/._FigureS3.pdf
- Supplemental/FigureS1.pdf
- __MACOSX/Supplemental/._FigureS1.pdf
